# Supplementary material for: Case Report: Endoscopic examination improves the diagnosis of inconspicuous helminth infections in adults in Shanghai
Source: Front Med (Lausanne). 2025 May 21;12:1541099. doi: 10.3389/fmed.2025.1541099 (PMC12133547; doi:10.3389/fmed.2025.1541099)
Supplement: Supplementary file 1 [file Table_1.XLS]

## Sheet: supl table
Table : Blood routine test
	Hb (g/L)	haematocrit	mean corpuscular volume(fl)	mean corpuscular haemoglobin(pg)	mean corpuscular haemoglobin concentration(g/L)	Eosinophilia
2019.6.28	38	0.207	59.6	15.1	253	0.271
2019.7.21	85	0.324	81.4	27.7	317	0.012
2019.10.8	126	0.448	103.7	30.1	330	0.004
Hb:hemoglobin;
